# Supplementary material for: Role of surgery in the treatment of pediatric low-grade glioma with various degrees of brain stem involvement
Source: Childs Nerv Syst. 2024 Aug 15;40(10):3037–50. doi: 10.1007/s00381-024-06561-y (PMC11511697; doi:10.1007/s00381-024-06561-y)
Supplement: Supplementary file 1 — The Supplementary information 1 table shows the main characteristics of the 4 cohorts in detail based on location groups and contains data on number of patients (pts)., gender, resection rates and sequelae of treatment, reoperations, use of iMRI (number of surgeries), hydrocephalus, chemotherapy, targeted therapy, radiotherapy, molecular genetic alterations, histology, symptoms at diagnosis, clinical presentation, early-and long-term neurological outcome, progression free survival (months), rehabilitation.(XLSX 10.6 KB) [file 381_2024_6561_MOESM1_ESM.xlsx]

## Sheet: Tabelle2
Group	Location	Number of pts.	Gender	Resektion rates and sequelae of treatment	Reoperations	iMRI (number of surgeries)	Hydrocephalus	Chemotherapy, Targeted therapy, Radiotherapy	Molecular genetic alterations	Histology	Symptoms at diagnosis, clinical presentation	Early neurological outcome	Neurological outcome (at min. 1 year follow-up)	Long-term neurological outcome	Progressfree survival (months) n= pts. included	Rehabilitation
	Cerebelllo-peduncular	n=14	male n=7	GTR n=7	n=0	n=0	EVD postop. n=7	Chemotherapy (SIOp-LGG 2004 Protokoll)	BRAF-V600E-mutation n=1	PCA n=14	ICP-Increase n=12	mild/no deficits n=7	moderate deficits allowing schooling n=1	mild/no neurological deficits n=14	mean PFS after first operation = 50,8 months, n=14	inpatient n=9
			female n=7	STR n=7			VP-shunt n=1	preoperatively n=0	KIAA1549_BRAF-fusion n=9		cerebellar signs n=10	moderate to severe deficits n=7	mild deficits not interfeering with everyday life n=10			outpatient/no n=4
				2 of patients after STR showed PD (> 40% increase in volume) on last follow-up			ETV n=2	postoperatively n=0	other in addition to KIAA1549_BRAF-fusion: PALB2-frameshift-mutation)n=1, partial Expression of H3K27m n=1		cranial nerve dysfunction n=2		no defecits n=3			no data n=1
Group 1	Outcome at last follow-up:								no alterations n=3		accidental n=3	clinical presentation:
	PR n=2							Targeted therapy (MEK.Inhibitor)	no data n=1			cerebellar mutism n=1
	MR n=1							n=0				ataxia n=14
	SD n= 2 + 7 GTR							Radiotherapy				cranial nerve dysfunction n=2
	PD n= 2							n=0
	Fourth ventricle	n=14	male n=8	GTR n=2	n=6	n=5	EVD postop. n=6	Chemotherapy (SIOP-LGG 2004)	BRAF-V600E-mutation n=1	PCA n=13	ICP-Increase=9	mild deficits n=4	mild deficits not interfeering with everyday life n=6	mild/no neurological deficits n=14	mean PFS after firts operation= 47,9 months, n=14	inpatient n=9
			female n=6	STR n=3	1st surgery in other clinic n=4		VP-shunt n=3	preoperatively n=0	KIAA1549_BRAF-fusion n=8	ganglioglioma n=1	cerebellar signs=10	moderate to severe deficits n=10	no defecits n=8			outpatient/no=4
				PR n=1			VP-shunt ( with stent of aqueduct) n=1	postoperatively on progress n=1	other (3 base insertion of Exon 15 of BRAF gene) n=1		cranial nerve deficits=3					no data n=1
	Outcome at last follow-up:			PR-iMRI=1	2 operations n=6		ETV n=2		no alterations n=2		accidental=3	clinical presentation:
Group 2	PR n=2			PR-iMRI*Mekinist therapy n=1				Targeted therapy (MEK-Inhibitor)	no data n=2			cerebellar mutism=3
	MR n=2			STR *GTR-iMRI n=2				on tumor progress as 2nd intervention n=1				ataxia=4
	SD n= 8 +2 GTR			PR+STR=1				Radiotherapy				cranial nerve dysfunction=6
	PD n= 0			PR+PR n=1				proton therapy after 2nd surgery on progress =1				central sleep apnea=1
				STR*chemo*GTR n=1
				STR*GTR-iMRI*proton therapy n=1
	Cerebello-pontomedullary/pedunculopontin +/- CPA	n=9	male n=4	Roboterbiopsie*Mekinist therapy n=1	n=6	n=2	EVD postop. n=2	Chemotherapy (SIOP-LGG 2004)	BRAF-V600E-mutation n=0	PCA n=8	ICP-Increase n=3	mild/no deficits n=4	moderate deficits allowing schooling n=2	moderate deficits allowing schooling n=1	mean PFS after 1st intervention = 12,5 months, n=9	inpatient n=7
			female n=5	PR n=2	2 operations n=3		VP-shunt n=2	preoperatively n=0	KIAA1549_BRAF-fusion n=3	RGNT n=1	cerebellar signs n=5	moderate to severe deficits n=4	mild deficits not interfeering with everyday life n=2	mild/no neurological deficits n=6		outpatient/no n=2
	cerebellopedunculopontine+CPA	n=3		STR*PR*chemo n=1	3 operations n=3		ETV n=0	postoperatively n=3	other (1- Fusionsgen: BRAF -GNAI1) n=1 , (PMS-2, CREBBP gene variants) n=1		cranial nerve deficits n=2		no deficits n=3
	cerebellopontomedullary	n=4		STR*PR-iMRI * n=1	1st surgery in other clinic n=2				no alterations n=4		dysphagia n=1	clinical presentation:
Group 3	cerebellopedunculopontine	n=2		STR*STR n=1	spinal metastasis n=1			Targeted therapy (MEK-Inhibitor)			asymptomatic, NF-1 routine follow-up =2	ataxia n=7
				PR*chemo*PR*PR n=1				as primary treatment after robotic biopsy n=1				cranial nerve dysfunction n=5
	Outcome at last follow-up:			PR*STR*PR-iMRI n=1
	MR n=1			STR*chemo*PR*chemo*spinal metastasis STR**PR*adjuvant protontherapy n=1				Radiotherapy
	SD n= 6							proton therapy adjuvant n=1
	PD n= 1
	lost to follow-up n=1
	Medulla oblongata	n=15	male n=9	PR n=5	n=5	n=3	EVD postop.n=2	Chemotherapy (SIOP-LGG 2004)	BRAF-V600E-mutation n=2	PCA n=10	ICP-Increase n=6	mild/no deficits n=5	moderate deficits allowing schooling n=2	moderate deficits allowing schooling n=2	mean PFS after 1st intervention = 38,3 months, n=15	inpatient n=13
			female n=6	Robotic biopsy*chemotherapy n=1	1st surgery/ies in other clinic n=3		VP-shunt n= 4	preoperatively or as primary therapy (HGG-protocol in other clinic) n=2	KIAA1549_BRAF-fusion n=4	ganglioglioma n=4	cerebellar sign (ataxia) n=7	moderate to severe deficits n=10	mild deficits not interfeering with everyday life n=8	mild/no neurological deficits n=12		outpatient/no n=0
				PR-iMRI*chemo n=1			cystoperitoneal-shunt n=1	postoperatively dPRect and on progress n=9	other (segmental loss of chr. 9 p inclusive CDKN2A/B gene) n=1, ( ATM-Stopgain-Mutation) n=1	diffuse astrocytoma n=1	cranial nerve deficits n=0		no defecits n=4	lost to follow-up n=1		no data n=2
	Outcome at last follow-up:			PR*chemo n=2	2 operations n=2		ETV n=2	post robotic biopsy n=1	no alterations n=5		pyramidal signs n=3	clinical presentation:	lost to follow-up n=1
Group 4	PR n=1			PR*PR*chemo n=1	3 operations n=2				no data n=2		syrinx n=3	swallowing problems n=5
	MR n=1			PR*chemo*PR *Selumetinib n=1	4 operations n=1			Targeted therapy (MEK-Inhibitor)			spinal metastasis n=1	ataxia n=9
	SD n= 9			PR-iMRI*PR*chemo*PR-iMRI*chemo*Mekinist*† n=1				on tumor progress as 4th, 6th and 7th intervention n=3			accidental n=1	cranial nerve dysfunction n=3
	PD n= 3			PR*PR spinal metastasis*chemo*PR spinal metastasis n=1							asymptomatic, NF-1 routine follow-up n=2	central sleep apnea n=3
	lost to follow-up n=1			chemo-radioth (HGG protocol)*PR*PR*chemo*PR n=1				Radiotherapy			arrythmic breathing (night high-flow support) n=1	leichtes OSAS n=1
				chemo*PR*PR*chemo*PR*PR*Mekinist therapy n=1				preoperatively ( HGG protocol in other clinic) n=1
